# Supplementary material for: Optimized Rear‐Interface Passivation of SnS Thin‐Film Solar Cells Using a Controlled Germanium Oxide Interlayer for Enhanced Photovoltaic Performance
Source: Small. 2025 Sep 19;21(51):e07626. doi: 10.1002/smll.202507626 (PMC12723332; doi:10.1002/smll.202507626)
Supplement: Supplementary file 2 — Supporting Information [file SMLL-21-e07626-s001.zip]

Archive with 4 entries (4 files):
- Control device EQE.csv
- Control device J-V.xlsx
- Target device EQE.csv
- Target device J-V.xlsx
