# Supplementary material for: Optimized Rear‐Interface Passivation of SnS Thin‐Film Solar Cells Using a Controlled Germanium Oxide Interlayer for Enhanced Photovoltaic Performance
Source: Small. 2025 Sep 19;21(51):e07626. doi: 10.1002/smll.202507626 (PMC12723332; doi:10.1002/smll.202507626)
Supplement: Supplementary file 2 — Supporting Information [file SMLL-21-e07626-s001.zip › Control device EQE.csv]

champion cell
Wavelength (nm)	EQE(%)
300	1.9
320	1.6
340	3.4
360	7.8
380	18.8
400	31.6
420	36.8
440	41.7
460	46.8
480	52.6
500	59.6
520	66.9
540	74.8
560	80.2
580	85.7
600	85.8
620	85.3
640	83.5
660	82.7
680	80.9
700	78.2
720	73.2
740	70.2
760	65.6
780	60.6
800	51.8
820	43.6
840	31.4
860	29.3
880	25.6
900	23.5
920	20.4
940	13.5
960	6.3
980	2.4
1000	1.2
1020	0.7
1040	0.2
1060	0.9
1080	0.1
1100	0.2
1120	0.4
1140	1.1
1160	1.4
1180	0.1
1200	1.8
1220	1.2
1240	1.3
1260	1.1
1280	1.2
1300	0.1
1320	1.6
1340	1.1
1360	1.9
1380	1.8
1400	1.7
