# Supplementary material for: Optimized Rear‐Interface Passivation of SnS Thin‐Film Solar Cells Using a Controlled Germanium Oxide Interlayer for Enhanced Photovoltaic Performance
Source: Small. 2025 Sep 19;21(51):e07626. doi: 10.1002/smll.202507626 (PMC12723332; doi:10.1002/smll.202507626)
Supplement: Supplementary file 2 — Supporting Information [file SMLL-21-e07626-s001.zip › Control device J-V.xlsx]

## Sheet: Sheet1
Control device champion cell
V (V)	J (mA cm-2)
-0.05	21.4867
-0.046	21.42
-0.042	21.3667
-0.038	21.2767
-0.034	21.2733
-0.03	21.2667
-0.026	21.24
-0.022	21.19
-0.018	21.1467
-0.014	21.1
-0.01	21.05
-0.006	21.0267
-0.002	20.9967
0.002	20.8933
0.006	20.84
0.01	20.7933
0.014	20.7567
0.018	20.7133
0.022	20.66
0.026	20.5133
0.03	20.5367
0.034	20.58
0.038	20.56
0.042	20.5133
0.046	20.47
0.05	20.42
0.054	20.37
0.058	20.2567
0.062	20.22
0.066	20.17
0.07	20.0467
0.074	20.0767
0.078	20.07
0.082	20.04
0.086	20.0167
0.09	19.92
0.094	19.7667
0.098	19.6633
0.102	19.61
0.106	19.61
0.11	19.5433
0.114	19.4267
0.118	19.3633
0.122	19.31
0.126	19.2333
0.13	19.1567
0.134	19.1233
0.138	19.05
0.142	19.01
0.146	18.9
0.15	18.8033
0.154	18.7367
0.158	18.6867
0.162	18.5933
0.166	18.4967
0.17	18.44
0.174	18.34
0.178	18.1767
0.182	18.0667
0.186	17.9533
0.19	17.8367
0.194	17.7267
0.198	17.5333
0.202	17.2933
0.206	17.2
0.21	17.1133
0.214	16.94
0.218	16.6933
0.222	16.5067
0.226	16.3133
0.23	16.0467
0.234	15.8167
0.238	15.6
0.242	15.2867
0.246	14.9333
0.25	14.6
0.254	14.27
0.258	13.8667
0.262	13.4433
0.266	13
0.27	12.51
0.274	11.99
0.278	11.4233
0.282	10.81
0.286	10.18
0.29	9.46
0.294	8.67
0.298	7.91333
0.302	6.98667
0.306	6.04
0.31	5.05333
0.314	4.00667
0.318	2.91774
0.322	1.73166
0.326	0.37209
0.33	-1.08291
0.334	-2.5954
