# Supplementary material for: Optimized Rear‐Interface Passivation of SnS Thin‐Film Solar Cells Using a Controlled Germanium Oxide Interlayer for Enhanced Photovoltaic Performance
Source: Small. 2025 Sep 19;21(51):e07626. doi: 10.1002/smll.202507626 (PMC12723332; doi:10.1002/smll.202507626)
Supplement: Supplementary file 2 — Supporting Information [file SMLL-21-e07626-s001.zip › Target device EQE.csv]

champion cell
Wavelength (nm)	EQE(%)
300	3
320	2.1
340	7.8
360	19.1
380	29.7
400	38.9
420	48
440	55.9
460	59.3
480	63.2
500	77.5
520	89.6
540	94.8
560	95.3
580	95.5
600	94.2
620	93.7
640	92.1
660	91.2
680	90.1
700	89
720	87.7
740	85.8
760	83
780	80.5
800	78.5
820	74.3
840	69.4
860	65.3
880	59.4
900	51.4
920	43.7
940	40
960	35
980	25
1000	9
1020	0.4
1040	0.1
1060	0.6
1080	0.2
1100	0.2
1120	0.2
1140	0.4
1160	0.4
1180	0.2
1200	0.1
1220	0.6
1240	0.7
1260	0.4
1280	0.1
1300	0.3
1320	0.9
1340	0
1360	0.4
1380	0.5
1400	0.6
