# Supplementary material for: Optimized Rear‐Interface Passivation of SnS Thin‐Film Solar Cells Using a Controlled Germanium Oxide Interlayer for Enhanced Photovoltaic Performance
Source: Small. 2025 Sep 19;21(51):e07626. doi: 10.1002/smll.202507626 (PMC12723332; doi:10.1002/smll.202507626)
Supplement: Supplementary file 2 — Supporting Information [file SMLL-21-e07626-s001.zip › Target device J-V.xlsx]

## Sheet: Sheet1
Target device Chamion cell
V (V)	J (mA cm-2)
-0.05	27.51
-0.046	27.3967
-0.042	27.32
-0.038	27.2633
-0.034	27.25
-0.03	27.2633
-0.026	27.15
-0.022	27.0867
-0.018	27.1
-0.014	27.09
-0.01	27.0967
-0.006	27.1133
-0.002	27.0967
0.002	26.98
0.006	26.8867
0.01	26.81
0.014	26.7567
0.018	26.71
0.022	26.76
0.026	26.77
0.03	26.7567
0.034	26.6967
0.038	26.61
0.042	26.5333
0.046	26.4533
0.05	26.47
0.054	26.4467
0.058	26.3433
0.062	26.2667
0.066	26.2
0.07	26.1633
0.074	26.1333
0.078	26.1233
0.082	26.1067
0.086	26.0067
0.09	25.8933
0.094	25.77
0.098	25.7833
0.102	25.78
0.106	25.6367
0.11	25.5533
0.114	25.5167
0.118	25.4133
0.122	25.3167
0.126	25.2567
0.13	25.19
0.134	25.1533
0.138	25.0333
0.142	24.8867
0.146	24.8233
0.15	24.77
0.154	24.7133
0.158	24.6467
0.162	24.5567
0.166	24.3667
0.17	24.2233
0.174	24.17
0.178	24.0367
0.182	23.8467
0.186	23.6867
0.19	23.5733
0.194	23.42
0.198	23.2033
0.202	23.01
0.206	22.8033
0.21	22.5067
0.214	22.16
0.218	21.91
0.222	21.6367
0.226	21.2633
0.23	20.8433
0.234	20.5067
0.238	20.0267
0.242	19.55
0.246	19.04
0.25	18.4633
0.254	17.8967
0.258	17.2967
0.262	16.6867
0.266	15.9233
0.27	15.11
0.274	14.2667
0.278	13.45
0.282	12.4533
0.286	11.4233
0.29	10.3667
0.294	9.22333
0.298	8.01
0.302	6.78333
0.306	5.41667
0.31	3.99
0.314	2.43028
0.318	0.794353
0.322	-0.91311
0.326	-2.72651
0.33	-4.77333
